# Supplementary material for: ﻿Penicillium and Talaromyces diversity in cystic fibrosis patient sample and the description of a new species, Penicillium subluteum sp. nov. (Eurotiales, Aspergillaceae)
Source: MycoKeys. 2025 Nov 21;125:263–78. doi: 10.3897/mycokeys.125.168897 (PMC12663725; doi:10.3897/mycokeys.125.168897)
Supplement: XML Treatment for Penicillium subluteum [file mycokeys.125.168897-treatment1.xml]

<!DOCTYPE tp:taxon-treatment
  PUBLIC "-//TaxonX//DTD Taxonomic Treatment Publishing DTD v0 20100105//EN" "tax-treatment-NSO.dtd">
<tp:taxon-treatment xmlns:tp="http://www.plazi.org/taxpub"><tp:treatment-meta><kwd-group><label>Taxon classification</label><kwd>
                <named-content content-type="kingdom">Fungi</named-content>
              </kwd><kwd>
                <named-content content-type="order">Eurotiales</named-content>
              </kwd><kwd>
                <named-content content-type="family">Aspergillaceae</named-content>
              </kwd></kwd-group><mixed-citation publication-type="journal"><person-group><name><surname>Zhou</surname><given-names>Ya Bin</given-names></name><name><surname>Meijer</surname><given-names>Eelco F. J.</given-names></name><name><surname>Engel</surname><given-names>Tobias G. P.</given-names></name><name><surname>Wang</surname><given-names>Qi Ming</given-names></name><name><surname>Feng</surname><given-names>Zi Xuan</given-names></name><name><surname>Hagen</surname><given-names>Ferry</given-names></name><name><surname>Meijer</surname><given-names>Martin</given-names></name><name><surname>Kraak</surname><given-names>Bart</given-names></name><name><surname>Meis</surname><given-names>Jacques F.</given-names></name><name><surname>Houbraken</surname><given-names>Jos</given-names></name></person-group><article-title>﻿<italic><tp:taxon-name><tp:taxon-name-part taxon-name-part-type="genus" reg="Penicillium">Penicillium</tp:taxon-name-part></tp:taxon-name></italic> and <italic><tp:taxon-name><tp:taxon-name-part taxon-name-part-type="genus" reg="Talaromyces">Talaromyces</tp:taxon-name-part></tp:taxon-name></italic> diversity in cystic fibrosis patient sample and the description of a new species, <italic><tp:taxon-name><tp:taxon-name-part taxon-name-part-type="genus" reg="Penicillium">Penicillium</tp:taxon-name-part> <tp:taxon-name-part taxon-name-part-type="species" reg="subluteum">subluteum</tp:taxon-name-part></tp:taxon-name></italic> sp. nov. (<tp:taxon-name><tp:taxon-name-part taxon-name-part-type="order">Eurotiales</tp:taxon-name-part></tp:taxon-name>, <tp:taxon-name><tp:taxon-name-part taxon-name-part-type="family">Aspergillaceae</tp:taxon-name-part></tp:taxon-name>)</article-title><source>MycoKeys</source><day>21</day><month>11</month><year>2025</year><volume>125</volume><fpage>263</fpage><lpage>278</lpage><pub-id pub-id-type="doi">10.3897/mycokeys.125.168897</pub-id></mixed-citation></tp:treatment-meta><tp:nomenclature><label>﻿</label><tp:taxon-name><object-id xmlns:xlink="http://www.w3.org/1999/xlink" content-type="arpha" xlink:type="simple">3D100DCB-60C6-54B1-AD60-D102754B86EB</object-id>
              <tp:taxon-name-part taxon-name-part-type="genus" reg="Penicillium">Penicillium</tp:taxon-name-part>
              <tp:taxon-name-part taxon-name-part-type="species" reg="subluteum">subluteum</tp:taxon-name-part>
              <object-id xmlns:xlink="http://www.w3.org/1999/xlink" content-type="mycobank" xlink:type="simple">MB859221</object-id>
            </tp:taxon-name><tp:taxon-authority>, Y.B. Zhou &amp; Houbraken</tp:taxon-authority><tp:taxon-status xmlns:xlink="http://www.w3.org/1999/xlink" xlink:type="simple">sp. nov.</tp:taxon-status><xref ref-type="fig" rid="F3">Fig. 3</xref></tp:nomenclature><tp:treatment-sec sec-type="etymology" id="SECID0E64AE"><title>Etymology.</title><p>Name refers to its pale yellow reverse on <abbrev xmlns:xlink="http://www.w3.org/1999/xlink" xlink:title="Czapek yeast autolysate agar" id="ABBRID0EF5AE" xlink:type="simple">CYA</abbrev> and <abbrev xmlns:xlink="http://www.w3.org/1999/xlink" xlink:title="dichloran 18% glycerol agar" id="ABBRID0EJ5AE" xlink:type="simple">DG18</abbrev>.</p><fig id="F3" position="float" orientation="portrait"><object-id xmlns:xlink="http://www.w3.org/1999/xlink" content-type="doi" xlink:type="simple">10.3897/mycokeys.125.168897.figure3</object-id><object-id xmlns:xlink="http://www.w3.org/1999/xlink" content-type="arpha" xlink:type="simple">D190546B-F515-5739-B732-6708D38EE64E</object-id><label>Figure 3.</label><caption><p><italic><tp:taxon-name><tp:taxon-name-part taxon-name-part-type="genus" reg="Penicillium">Penicillium</tp:taxon-name-part> <tp:taxon-name-part taxon-name-part-type="species" reg="subluteum">subluteum</tp:taxon-name-part></tp:taxon-name></italic> CBS 144762<sup>T</sup>. <bold>A.</bold> Colony morphology of <italic><tp:taxon-name><tp:taxon-name-part taxon-name-part-type="genus" reg="Penicillium">P.</tp:taxon-name-part> <tp:taxon-name-part taxon-name-part-type="species" reg="subluteum">subluteum</tp:taxon-name-part></tp:taxon-name></italic> CBS 144762 incubated at 25 °C for 7 d: top row left to right, obverse <abbrev xmlns:xlink="http://www.w3.org/1999/xlink" xlink:title="Czapek yeast autolysate agar" id="ABBRID0EP6AE" xlink:type="simple">CYA</abbrev>, obverse <abbrev xmlns:xlink="http://www.w3.org/1999/xlink" xlink:title="yeast extract sucrose agar" id="ABBRID0ET6AE" xlink:type="simple">YES</abbrev>, obverse <abbrev xmlns:xlink="http://www.w3.org/1999/xlink" xlink:title="dichloran 18% glycerol agar" id="ABBRID0EX6AE" xlink:type="simple">DG18</abbrev> and obverse <abbrev xmlns:xlink="http://www.w3.org/1999/xlink" xlink:title="malt extract agar" id="ABBRID0E26AE" xlink:type="simple">MEA</abbrev>; bottom row left to right, reverse <abbrev xmlns:xlink="http://www.w3.org/1999/xlink" xlink:title="Czapek yeast autolysate agar" id="ABBRID0EAAAG" xlink:type="simple">CYA</abbrev>, reverse <abbrev xmlns:xlink="http://www.w3.org/1999/xlink" xlink:title="yeast extract sucrose agar" id="ABBRID0EEAAG" xlink:type="simple">YES</abbrev>, reverse <abbrev xmlns:xlink="http://www.w3.org/1999/xlink" xlink:title="dichloran 18% glycerol agar" id="ABBRID0EIAAG" xlink:type="simple">DG18</abbrev> and <abbrev xmlns:xlink="http://www.w3.org/1999/xlink" xlink:title="creatine sucrose agar" id="ABBRID0EMAAG" xlink:type="simple">CREA</abbrev>; <bold>B.</bold> Detail of colony on <abbrev xmlns:xlink="http://www.w3.org/1999/xlink" xlink:title="malt extract agar" id="ABBRID0E2AAG" xlink:type="simple">MEA</abbrev> after 7 d incubation; <bold>C–F.</bold> Conidiophores; <bold>G.</bold> Conidia. Scale bars: 10 μm.</p></caption><graphic xmlns:xlink="http://www.w3.org/1999/xlink" xlink:href="mycokeys-125-263-g003.jpg" position="float" orientation="portrait" xlink:type="simple" id="oo_1472423.jpg"><uri content-type="original_file" xlink:type="simple">https://binary.pensoft.net/fig/1472423</uri></graphic></fig></tp:treatment-sec><tp:treatment-sec sec-type="diagnosis" id="SECID0EIBAG"><title>Diagnosis.</title><p>Colonies grow rapidly on all tested media except <abbrev xmlns:xlink="http://www.w3.org/1999/xlink" xlink:title="creatine sucrose agar" id="ABBRID0EOBAG" xlink:type="simple">CREA</abbrev> and exhibit a pale yellow reverse on <abbrev xmlns:xlink="http://www.w3.org/1999/xlink" xlink:title="Czapek yeast autolysate agar" id="ABBRID0E2BAG" xlink:type="simple">CYA</abbrev> (3A3) and <abbrev xmlns:xlink="http://www.w3.org/1999/xlink" xlink:title="dichloran 18% glycerol agar" id="ABBRID0E6BAG" xlink:type="simple">DG18</abbrev> (1A3). Conidiophores are biverticillate and conidia are produced in long, distorted chains and are smooth and broadly ellipsoidal.</p></tp:treatment-sec><tp:treatment-sec sec-type="Classification" id="SECID0EDCAG"><title>Classification.</title><p><tp:taxon-name><tp:taxon-name-part taxon-name-part-type="genus" reg="Penicillium">Penicillium</tp:taxon-name-part> <tp:taxon-name-part taxon-name-part-type="infraspecific-rank">subgen.</tp:taxon-name-part> <tp:taxon-name-part taxon-name-part-type="subgenus" reg="Aspergilloides">Aspergilloides</tp:taxon-name-part></tp:taxon-name> sect. <tp:taxon-name><tp:taxon-name-part taxon-name-part-type="genus" reg="Citrina">Citrina</tp:taxon-name-part> <tp:taxon-name-part taxon-name-part-type="infraspecific-rank">ser.</tp:taxon-name-part> <tp:taxon-name-part taxon-name-part-type="series" reg="Paxillorum">Paxillorum</tp:taxon-name-part></tp:taxon-name></p></tp:treatment-sec><tp:treatment-sec sec-type="Typus" id="SECID0ECDAG"><title>Typus.</title><p><bold>The Netherlands</bold> • Nijmegen, human sputum; holotype: CBS H-23699; culture ex–type: CBS 144762 = DTO 200-G7 = CF0895.</p></tp:treatment-sec><tp:treatment-sec sec-type="ITS barcode" id="SECID0EKDAG"><title>ITS barcode.</title><p><ext-link xmlns:xlink="http://www.w3.org/1999/xlink" xlink:href="PV645068" ext-link-type="gen" xlink:type="simple">PV645068</ext-link> (alternative markers: <italic>BenA</italic> = <ext-link xmlns:xlink="http://www.w3.org/1999/xlink" xlink:href="PV646810" ext-link-type="gen" xlink:type="simple">PV646810</ext-link>; <italic>CaM</italic> = <ext-link xmlns:xlink="http://www.w3.org/1999/xlink" xlink:href="PV646812" ext-link-type="gen" xlink:type="simple">PV646812</ext-link>; <italic>RPB2</italic> = <ext-link xmlns:xlink="http://www.w3.org/1999/xlink" xlink:href="PV646822" ext-link-type="gen" xlink:type="simple">PV646822</ext-link>).</p></tp:treatment-sec><tp:treatment-sec sec-type="Colony diam" id="SECID0EKEAG"><title>Colony diam.</title><p>(25 °C, 7 d, in mm): <abbrev xmlns:xlink="http://www.w3.org/1999/xlink" xlink:title="creatine sucrose agar" id="ABBRID0EQEAG" xlink:type="simple">CREA</abbrev> 12–17; <abbrev xmlns:xlink="http://www.w3.org/1999/xlink" xlink:title="Czapek yeast autolysate agar" id="ABBRID0E4EAG" xlink:type="simple">CYA</abbrev> 30–34; <abbrev xmlns:xlink="http://www.w3.org/1999/xlink" xlink:title="Czapek yeast autolysate agar" id="ABBRID0EBFAG" xlink:type="simple">CYA</abbrev> 30 °C 17–20; <abbrev xmlns:xlink="http://www.w3.org/1999/xlink" xlink:title="Czapek yeast autolysate agar" id="ABBRID0EFFAG" xlink:type="simple">CYA</abbrev> 37 °C no growth; <abbrev xmlns:xlink="http://www.w3.org/1999/xlink" xlink:title="Czapek yeast autolysate agar" id="ABBRID0EJFAG" xlink:type="simple">CYA</abbrev> 40 °C no growth; <abbrev xmlns:xlink="http://www.w3.org/1999/xlink" xlink:title="CYA supplemented with 5% NaCl" id="ABBRID0ENFAG" xlink:type="simple">CYAS</abbrev> 30–35; <abbrev xmlns:xlink="http://www.w3.org/1999/xlink" xlink:title="dichloran 18% glycerol agar" id="ABBRID0ERFAG" xlink:type="simple">DG18</abbrev> 29–32; <abbrev xmlns:xlink="http://www.w3.org/1999/xlink" xlink:title="malt extract agar" id="ABBRID0EVFAG" xlink:type="simple">MEA</abbrev> 28–31; <abbrev xmlns:xlink="http://www.w3.org/1999/xlink" xlink:title="oatmeal agar" id="ABBRID0EZFAG" xlink:type="simple">OA</abbrev> 20–28; <abbrev xmlns:xlink="http://www.w3.org/1999/xlink" xlink:title="yeast extract sucrose agar" id="ABBRID0E4FAG" xlink:type="simple">YES</abbrev> 35–38.</p></tp:treatment-sec><tp:treatment-sec sec-type="description" id="SECID0EBGAG"><title>Colony characters.</title><p>(25 °C, 7 d): <abbrev xmlns:xlink="http://www.w3.org/1999/xlink" xlink:title="Czapek yeast autolysate agar" id="ABBRID0EHGAG" xlink:type="simple">CYA</abbrev>: Colonies slightly sunken in center, radial sulcate, margin nearly entire; sporulation dense; mycelium white; colony texture velvety; exudates present as hyaline droplets; soluble pigments absent; conidia <italic>en masse</italic> grayish green (26D5) to dull green (26E4); reverse pale yellow (3A3). <italic>CYAS</italic>: Colonies slightly sunken in center, radial sulcate, margin entire; sporulation dense; mycelium white; colony texture velvety; exudates present as hyaline droplets; soluble pigments absent; conidia <italic>en masse</italic> grayish green (26D5); reverse pale yellow (3A3). <italic>MEA</italic>: Colonies low, radial sulcate, margin entire; sporulation dense; mycelium white; colony texture velvety; exudates present as hyaline droplets; soluble pigments absent; conidia <italic>en masse</italic> grayish green (27E5); reverse grayish yellow (4B6). <italic>YES</italic>: Colonies sunken in center, radial sulcate, margin nearly entire; sporulation dense; mycelium white; colony texture velvety; exudates absent; soluble pigments absent conidia <italic>en masse</italic> grayish green (26D5) to dull green (26E4); reverse pale yellow (3A3). <italic><abbrev xmlns:xlink="http://www.w3.org/1999/xlink" xlink:title="dichloran 18% glycerol agar" id="ABBRID0E1GAG" xlink:type="simple">DG18</abbrev></italic>: Colonies slightly raised in center, radial sulcate, margin entire; sporulation dense; mycelium white; colony texture velvety; exudates absent; soluble pigments absent; conidia <italic>en masse</italic> grayish green (26D6); exudates absent; soluble pigments absent; reverse pale yellow (1A3). <italic>OA</italic>: Colonies plane, margin entire; mycelium white; colony texture velvety; sporulation dense; conidia <italic>en masse</italic> grayish green (27D5). exudates present as hyaline droplets; soluble pigments absent.<italic>CREA</italic>: poor growth, acid production absent, base formation absent.</p></tp:treatment-sec><tp:treatment-sec sec-type="Micromorphology" id="SECID0EPHAG"><title>Micromorphology.</title><p>Conidiophores biverticillate; stipes smooth-walled or finely roughened, 130–325 × 2–4 µm; metulae cylindrical, 9.5–13 × 2.5–4.5 µm; phialides flask shaped, 3–8 per metulae, 8.5–12.5 × 2.5–3.5 µm; conidia in long, distorted chains, smooth, broadly ellipsoidal, 3–4 × 2.5–3.5 µm.</p></tp:treatment-sec><tp:treatment-sec sec-type="material" id="SECID0EUHAG"><title>Additional specimens examined.</title><p><bold>Australia</bold> • Queensland, Barrine, near lake Cratez, isolated from soil, CBS 127361 = DTO 030–A6 = IBT 29070; <bold>China</bold> • Tibet, Zunyi Area, Meti Country, isolated from soil, MT3F-102.</p></tp:treatment-sec><tp:treatment-sec sec-type="notes" id="SECID0E5HAG"><title>Note.</title><p>This species is both morphologically and phylogenetically related to <italic><tp:taxon-name><tp:taxon-name-part taxon-name-part-type="genus" reg="Penicillium">P.</tp:taxon-name-part> <tp:taxon-name-part taxon-name-part-type="species" reg="paxilli">paxilli</tp:taxon-name-part></tp:taxon-name></italic>. However, <italic><tp:taxon-name><tp:taxon-name-part taxon-name-part-type="genus" reg="Penicillium">P.</tp:taxon-name-part> <tp:taxon-name-part taxon-name-part-type="species" reg="subluteum">subluteum</tp:taxon-name-part></tp:taxon-name></italic> has a pale yellow reverse on <abbrev xmlns:xlink="http://www.w3.org/1999/xlink" xlink:title="Czapek yeast autolysate agar" id="ABBRID0E1IAG" xlink:type="simple">CYA</abbrev> and <abbrev xmlns:xlink="http://www.w3.org/1999/xlink" xlink:title="dichloran 18% glycerol agar" id="ABBRID0E5IAG" xlink:type="simple">DG18</abbrev>, in contrast to the pale reverse observed in <italic><tp:taxon-name><tp:taxon-name-part taxon-name-part-type="genus" reg="Penicillium">P.</tp:taxon-name-part> <tp:taxon-name-part taxon-name-part-type="species" reg="paxilli">paxilli</tp:taxon-name-part></tp:taxon-name></italic> (<xref ref-type="bibr" rid="B16">Houbraken et al. 2011</xref>). Pairwise nucleotide differences between the type strains of the two species include 10 nucleotides in ITS, 19 bp in <italic>BenA</italic>, 26 bp in <italic>CaM</italic>, and 30 bp in <italic>RPB2</italic>.</p></tp:treatment-sec><ref-list><ref id="B16"><mixed-citation xmlns:xlink="http://www.w3.org/1999/xlink" xlink:type="simple"><person-group><name name-style="western"><surname>Houbraken</surname><given-names>J</given-names></name><name name-style="western"><surname>Frisvad</surname><given-names>JC</given-names></name><name name-style="western"><surname>Samson</surname><given-names>RA</given-names></name></person-group> (<year>2011</year>) <article-title>Taxonomy of <tp:taxon-name><tp:taxon-name-part taxon-name-part-type="genus">Penicillium</tp:taxon-name-part> <tp:taxon-name-part taxon-name-part-type="infraspecific-rank">section</tp:taxon-name-part> <tp:taxon-name-part taxon-name-part-type="section">Citrina</tp:taxon-name-part></tp:taxon-name>.</article-title><source>Studies in Mycology</source><volume>70</volume>(<issue>1</issue>): <fpage>53</fpage>–<lpage>138</lpage>. <ext-link xlink:href="10.3114/sim.2011.70.02" ext-link-type="doi" xlink:type="simple">https://doi.org/10.3114/sim.2011.70.02</ext-link></mixed-citation></ref></ref-list></tp:taxon-treatment>
