# Supplementary material for: ﻿Penicillium and Talaromyces diversity in cystic fibrosis patient sample and the description of a new species, Penicillium subluteum sp. nov. (Eurotiales, Aspergillaceae)
Source: MycoKeys. 2025 Nov 21;125:263–78. doi: 10.3897/mycokeys.125.168897 (PMC12663725; doi:10.3897/mycokeys.125.168897)
Supplement: Supplementary material 1 — Strains used for the phylogentic analysis [file mycokeys-125-263-s001.xlsx]

## Sheet: Sheet1
Species	Strain number	Barcode ITS	Barcode BenA	Barcode CaM	Barcode RPB2	Remark
Penicillium citrinum	CBS 139.45	AF033422	GU944545	MN969245	JF417416	ex-type
Penicillium citrinum	CV0184	JX140859	JX141011	JX141502	MK461523
Penicillium citrinum	CV1276	—	JX141014	JX141505	MK461537
Penicillium citrinum	TBS 318	MZ157132	MZ220666	MZ220629	MZ190934
Penicillium citrinum	171F9R_AC	MK026982	MZ369126	MW972085	MZ369101
Penicillium citrinum	RKCNK37	MZ571360	MZ558486	MZ558494	MZ558480
Penicillium citrinum	RKCNK42	MZ571361	MZ558487	MZ558495	MZ558481
Penicillium citrinum	I1002	OP480001	OP646326	OP646340	OQ222064
Penicillium citrinum	CN053H6	—	OR241749	OR241836	OR241888
Penicillium citrinum	CMW61434	—	PV181867	PV180819	PV179742
Penicillium citrinum	CMW61451	—	PV181872	PV180824	PV179743
Penicillium citrinum	CMW61662	—	PV181895	PV180847	PV179744
Penicillium gorlenkoanum	CBS 408.69	GU944581	GU944520	MN969259	JN606601	ex-type
Penicillium gorlenkoanum	CBS 411.69	GU944580	GU944521	GU944609	—
Penicillium gorlenkoanum	VKM:F-2377	—	PV523805	PV523823	—
Penicillium hetheringtonii	CBS 122392	GU944558	GU944538	MN969263	JN606606	ex-type
Penicillium hetheringtonii	CMW61201	—	PV181820	PV180772	PV179738
Penicillium hetheringtonii	CMW61204	—	PV181822	PV180774	PV179739
Penicillium hetheringtonii	CMW61208	—	PV181823	PV180775	PV179740
Penicillium hetheringtonii	CMW61961	—	PV181930	PV180882	PV179741
Penicillium hetheringtonii	DTO 030-H7	GU944559	GU944539	GU944643	—
Penicillium hetheringtonii	JM1466	—	KP235302	KP235291	—
Penicillium hetheringtonii	SFC:P0197	—	MT843804	MT843865	—
Penicillium paxilli	CBS 360.48	GU944577	JN606844	JN606566	JN606610	ex-type
Penicillium paxilli	7F5RAM	MG751275	MZ369092	MW972076	OK073978
Penicillium paxilli	KAS2130	PV111395	PV182490	PV181452	PV180377
Penicillium paxilli	KAS2499	PV111396	PV182518	PV181480	PV180378
Penicillium paxilli	KAS2206	PV111394	PV182498	PV181460	PV180379
Penicillium paxilli	CBS 162.96	PV645060	JN606804	JN606545	PV646814
Penicillium paxilli	CBS 101273	PV645061	JN606827	JN606531	PV646815
Penicillium paxilli	CBS 101274	PV645062	JN606828	PV646813	PV646816
Penicillium paxilli	CBS 547.77	PV645063	JN606857	JN606574	PV646817
Penicillium paxilli	CBS 117190	PV645064	JN606830	JN606534	PV646818
Penicillium paxilli	CBS 117191	PV645065	JN606831	JN606535	PV646819
Penicillium paxilli	CBS 127360	PV645066	JN606858	JN606530	PV646820
Penicillium shearii	CBS 290.48	GU944606	JN606840	EU644068	JN121482	ex-type
Penicillium shearii	CV0499	JX140868	JX141022	JX141512	MK461494
Penicillium shearii	637F5R-AM	MG751269	MZ369099	MW972083	OK087395
Penicillium shearii	SVWS2	OP942451	OP961928	OP961929	OP961930
Penicillium shearii	CBS 118059	—	JN606834	JN606538	—
Penicillium shearii	CBS 345.34	—	JN606843	JN606565	—
Penicillium shearii	CBS 502.78	—	JN606850	JN606572	—
Penicillium shearii	CBS 513.73	—	JN606851	JN606573	—
Penicillium shearii	CBS 578.70	MH859858	JN606852	JN606575	—
Penicillium sizovae	CBS 413.69	GU944588	GU944535	MN969298	JN606603	ex-type
Penicillium sizovae	CV0989	JX140871	JX141024	JX141514	MK461534
Penicillium sizovae	CV1285	JX140869	JX141025	JX141515	MK461538
Penicillium sizovae	2DSST1	MT790711	MT815923	MT815922	MT815924
Penicillium sizovae	CN066I9	—	OR241789	OR241860	OR241902
Penicillium sizovae	CMW59913	—	PV181733	PV180685	PV179894
Penicillium sizovae	CN188D8	—	PV182090	PV181042	PV179895
Penicillium steckii	CBS 260.55	GU944597	GU944522	MN969300	JN606602	ex-type
Penicillium steckii	TBS 312	MZ157134	MZ220667	MZ220630	MZ190936
Penicillium steckii	CMW59959	—	PV181755	PV180707	PV179838
Penicillium steckii	CHEM 3071	PV111389	PV181620	PV180572	PV180204
Penicillium steckii	SLOAN 4394	PV111388	PV182613	PV181573	PV180207
Penicillium steckii	CBS 122388	GU944591	GU944525	GU944613	—
Penicillium steckii	CBS 122391	GU944593	GU944528	GU944615	—
Penicillium steckii	CBS 325.59	GU944594	GU944527	GU944617	—
Penicillium steckii	RKCNK66	MZ571362	MZ558488	MZ558496	—
Penicillium subluteum sp. nov	MT3D2	OQ678915	OQ714138	OQ773616	OQ789305
Penicillium subluteum sp. nov	MT3F-102	OQ678916	OQ714139	OQ773617	OQ789306
Penicillium subluteum sp. nov	CBS 127361	PV645067	PV646809	PV646811	PV646821
Penicillium subluteum sp. nov	CBS 144762	PV645068	PV646810	PV646812	PV646822	ex-type
Penicillium sumatraense	CBS 281.36	GU944578	JN606639	MN969301	EF198541	ex-type
Penicillium tropicoides	CBS 122410	GU944584	GU944531	MN969303	JN606608	ex-type
Penicillium tropicoides	CBS 122436	GU944583	GU944530	GU944623	—
Penicillium tropicum	CBS 112584	GU944582	GU944532	MN969304	JN606607	ex-type
