# Supplementary material for: ﻿Penicillium and Talaromyces diversity in cystic fibrosis patient sample and the description of a new species, Penicillium subluteum sp. nov. (Eurotiales, Aspergillaceae)
Source: MycoKeys. 2025 Nov 21;125:263–78. doi: 10.3897/mycokeys.125.168897 (PMC12663725; doi:10.3897/mycokeys.125.168897)
Supplement: Supplementary material 2 — Isolates list in this study [file mycokeys-125-263-s002.xlsx]

## Sheet: CF strains
Strain number	Species	Identification Method
CF0006	Penicillium crustosum	BenA sequencing
CF0009	Penicillium lentum	BenA sequencing
CF0026	Penicillium frequentans	BenA sequencing
CF0028	Penicillium palitans	BenA sequencing
CF0031	Penicillium frequentans	BenA sequencing
CF0038	Penicillium chrysogenum	BenA sequencing
CF0043	Penicillium chrysogenum	AFLP
CF0050	Penicillium buchwaldii	BenA sequencing
CF0053	Penicillium olsonii	BenA sequencing
CF0070	Penicillium brevicompactum	BenA sequencing
CF0075	Penicillium olsonii	BenA sequencing
CF0076	Penicillium frequentans	BenA sequencing
CF0078	Penicillium frequentans	BenA sequencing
CF0079	Talaromyces malicola	BenA sequencing
CF0081	Penicillium bialowiezense	BenA sequencing
CF0083	Talaromyces columbinus	BenA sequencing
CF0084	Penicillium chrysogenum	BenA sequencing
CF0087	Talaromyces amestolkiae	BenA sequencing
CF0089	Penicillium ausonanum	BenA sequencing
CF0111	Penicillium frequentans	BenA sequencing
CF0143	Penicillium roqueforti	AFLP
CF0145	Penicillium brevicompactum	BenA sequencing
CF0157	Penicillium bialowiezense	BenA sequencing
CF0161	Penicillium crustosum	BenA sequencing
CF0169	Penicillium solitum	BenA sequencing
CF0173	Penicillium frequentans	BenA sequencing
CF0174	Penicillium olsonii	BenA sequencing
CF0195	Talaromyces diversus	BenA sequencing
CF0196	Talaromyces subaurantiacus	BenA sequencing
CF0201	Penicillium crustosum	BenA sequencing
CF0219	Penicillium buchwaldii	BenA sequencing
CF0229	Penicillium chrysogenum	BenA sequencing
CF0239	Penicillium rubens	BenA sequencing
CF0260	Talaromyces benedictus	BenA sequencing
CF0267	Penicillium roqueforti	BenA sequencing
CF0269	Penicillium olsonii	BenA sequencing
CF0273	Penicillium frequentans	BenA sequencing
CF0280	Talaromyces heiheensis	BenA sequencing
CF0281	Penicillium solitum	BenA sequencing
CF0291	Penicillium crustosum	BenA sequencing
CF0294	Penicillium crustosum	BenA sequencing
CF0298	Penicillium crustosum	BenA sequencing
CF0308	Penicillium polonicum	BenA sequencing
CF0309	Penicillium polonicum	AFLP
CF0332	Penicillium chrysogenum	BenA sequencing
CF0333	Penicillium allii	BenA sequencing
CF0334	Penicillium allii-sativi	BenA sequencing
CF0336	Penicillium trzebinskii	BenA sequencing
CF0338	Penicillium crustosum	BenA sequencing
CF0339	Penicillium citrinum	BenA sequencing
CF0386	Penicillium brevicompactum	BenA sequencing
CF0388	Penicillium crustosum	BenA sequencing
CF0392	Penicillium frequentans	BenA sequencing
CF0395	Penicillium solitum	BenA sequencing
CF0399	Penicillium brevicompactum	BenA sequencing
CF0403	Penicillium brasilianum	BenA sequencing
CF0407	Penicillium frequentans	BenA sequencing
CF0410	Penicillium cyclopium	BenA sequencing
CF0411	Penicillium rubens	BenA sequencing
CF0415	Penicillium brevicompactum	BenA sequencing
CF0418	Penicillium frequentans	BenA sequencing
CF0423	Penicillium brevicompactum	BenA sequencing
CF0439	Penicillium rubens	BenA sequencing
CF0441	Penicillium crustosum	BenA sequencing
CF0443	Penicillium sanguifluum	BenA sequencing
CF0444	Penicillium digitatum	BenA sequencing
CF0466	Penicillium chrysogenum	BenA sequencing
CF0467	Penicillium allii	BenA sequencing
CF0492	Penicillium polonicum	BenA sequencing
CF0494	Penicillium expansum	BenA sequencing
CF0495	Penicillium viridicatum	BenA sequencing
CF0503	Penicillium brevicompactum	AFLP
CF0508	Penicillium crustosum	BenA sequencing
CF0509	Penicillium frequentans	BenA sequencing
CF0510	Penicillium crustosum	BenA sequencing
CF0511	Talaromyces rugulosus	BenA sequencing
CF0513	Talaromyces rugulosus	BenA sequencing
CF0517	Penicillium crustosum	BenA sequencing
CF0519	Penicillium chrysogenum	BenA sequencing
CF0520	Penicillium chrysogenum	BenA sequencing
CF0521	Penicillium olsonii	BenA sequencing
CF0524	Penicillium crustosum	BenA sequencing
CF0529	Penicillium frequentans	BenA sequencing
CF0547	Talaromyces rugulosus	BenA sequencing
CF0564	Penicillium frequentans	BenA sequencing
CF0593	Penicillium rubens	BenA sequencing
CF0596	Penicillium frequentans	BenA sequencing
CF0599	Penicillium crustosum	BenA sequencing
CF0605	Penicillium brevicompactum	BenA sequencing
CF0607	Penicillium frequentans	BenA sequencing
CF0608	Penicillium frequentans	BenA sequencing
CF0609	Penicillium crustosum	BenA sequencing
CF0610	Penicillium frequentans	BenA sequencing
CF0611	Talaromyces malicola	BenA sequencing
CF0613	Penicillium rubens	BenA sequencing
CF0614	Penicillium crustosum	BenA sequencing
CF0622	Penicillium frequentans	BenA sequencing
CF0624	Penicillium rubens	BenA sequencing
CF0630	Penicillium crustosum	BenA sequencing
CF0635	Penicillium frequentans	BenA sequencing
CF0637	Penicillium crustosum	BenA sequencing
CF0638	Penicillium frequentans	BenA sequencing
CF0644	Penicillium brevicompactum	BenA sequencing
CF0655	Penicillium rubens	BenA sequencing
CF0658	Penicillium chrysogenum	BenA sequencing
CF0672	Penicillium chrysogenum	BenA sequencing
CF0681	Penicillium crustosum	BenA sequencing
CF0683	Penicillium olsonii	BenA sequencing
CF0691	Penicillium crustosum	BenA sequencing
CF0705	Penicillium commune	BenA sequencing
CF0706	Penicillium crustosum	BenA sequencing
CF0707	Penicillium frequentans	BenA sequencing
CF0713	Penicillium trzebinskii	BenA sequencing
CF0717	Penicillium brevicompactum	BenA sequencing
CF0740	Penicillium brevicompactum	BenA sequencing
CF0747	Penicillium rubens	BenA sequencing
CF0750	Penicillium frequentans	BenA sequencing
CF0751	Penicillium crustosum	BenA sequencing
CF0754	Penicillium chrysogenum	BenA sequencing
CF0755	Penicillium crustosum	BenA sequencing
CF0765	Penicillium chrysogenum	BenA sequencing
CF0776	Penicillium frequentans	BenA sequencing
CF0781	Penicillium chrysogenum	BenA sequencing
CF0788	Penicillium frequentans	BenA sequencing
CF0792	Penicillium crustosum	BenA sequencing
CF0801	Penicillium frequentans	BenA sequencing
CF0802	Penicillium albocoremium	BenA sequencing
CF0805	Penicillium crustosum	BenA sequencing
CF0815	Penicillium glabrum	AFLP
CF0817	Penicillium crustosum	BenA sequencing
CF0830	Penicillium chrysogenum	BenA sequencing
CF0836	Penicillium parvulum	BenA sequencing
CF0850	Penicillium crustosum	BenA sequencing
CF0851	Penicillium citrinum	BenA sequencing
CF0854	Penicillium rubens	BenA sequencing
CF0857	Penicillium chrysogenum	BenA sequencing
CF0888	Penicillium frequentans	BenA sequencing
CF0893	Penicillium chrysogenum	BenA sequencing
CF0894	Penicillium brevicompactum	BenA sequencing
CF0895	Penicillium subluteum sp. nov.	BenA sequencing
CF0900	Penicillium frequentans	BenA sequencing
CF0904	Penicillium frequentans	BenA sequencing
CF0905	Penicillium rubens	BenA sequencing
CF0910	Penicillium crustosum	BenA sequencing
CF0911	Talaromyces rugulosus	AFLP
CF0913	Penicillium frequentans	BenA sequencing
CF0914	Talaromyces sayulitensis	BenA sequencing
CF0917	Penicillium roqueforti	BenA sequencing
CF0929	Penicillium digitatum	BenA sequencing
CF0934	Penicillium polonicum	BenA sequencing
CF0977	Penicillium polonicum	BenA sequencing
CF0983	Penicillium italicum	BenA sequencing
CF0985	Talaromyces columbinus	AFLP
CF0994	Penicillium polonicum	BenA sequencing
CF0999	Penicillium frequentans	BenA sequencing
CF1007	Penicillium palitans	BenA sequencing
CF1008	Penicillium palitans	BenA sequencing
CF1030	Penicillium solitum	BenA sequencing
CF1041	Penicillium citrinum	BenA sequencing
CF1043	Penicillium decumbens	BenA sequencing
CF1044	Penicillium frequentans	BenA sequencing
CF1047	Penicillium brevicompactum	BenA sequencing
CF1048	Penicillium olsonii	BenA sequencing
CF1050	Talaromyces stollii	BenA sequencing
CF1060	Penicillium citrinum	BenA sequencing
CF1069	Penicillium rubens	BenA sequencing
CF1070	Penicillium brevicompactum	BenA sequencing
CF1116	Penicillium citrinum	BenA sequencing
CF1119	Penicillium frequentans	BenA sequencing
CF1122	Penicillium frequentans	BenA sequencing
CF1123	Penicillium frequentans	BenA sequencing
CF1124	Penicillium olsonii	BenA sequencing
CF1126	Penicillium olsonii	BenA sequencing
CF1127	Penicillium olsonii	AFLP
CF1132	Penicillium citrinum	AFLP
CF1134	Penicillium allii	AFLP
CF1136	Penicillium crustosum	AFLP
CF1144	Penicillium chrysogenum	AFLP
CF1181	Talaromyces flavus	AFLP
CF1182	Talaromyces piceus	BenA sequencing
CF1183	Penicillium corylophilum	AFLP
CF1184	Penicillium palitans	AFLP
CF1195	Penicillium crustosum	AFLP
CF1199	Penicillium roqueforti	AFLP
CF1206	Penicillium brevicompactum	AFLP
CF1222	Penicillium allii	AFLP
CF1227	Penicillium chrysogenum	AFLP
CF1228	Penicillium chrysogenum	AFLP
CF1253	Penicillium crustosum	AFLP
CF1265	Penicillium frequentans	AFLP
CF1282	Penicillium commune	AFLP
CF1283	Penicillium allii	AFLP
CF1316	Penicillium brevicompactum	AFLP
CF1361	Penicillium crustosum	AFLP
CF1382	Penicillium polonicum	AFLP
CF1412	Talaromyces amestolkiae	BenA sequencing
CF1414	Talaromyces rugulosus	AFLP
CF1415	Penicillium chrysogenum	AFLP
CF1428	Penicillium chrysogenum	AFLP
CF1456	Penicillium palitans	AFLP
CF1462	Penicillium frequentans	AFLP
CF1476	Penicillium polonicum	AFLP
CF1506	Penicillium frequentans	AFLP
CF1507	Penicillium frequentans	AFLP
CF1542	Penicillium rubens	AFLP
CF1547	Penicillium chrysogenum	AFLP
CF1548	Penicillium citrinum	AFLP
CF1558	Penicillium toxicarium	AFLP
CF1562	Penicillium olsonii	AFLP
CF1580	Penicillium palitans	AFLP
CF1586	Penicillium polonicum	AFLP
CF1591	Penicillium flavigenum	AFLP
CF1592	Penicillium frequentans	BenA sequencing
CF1600	Penicillium brevicompactum	AFLP
CF1603	Penicillium palitans	AFLP
CF1604	Talaromyces radicus	BenA sequencing
CF1605	Penicillium frequentans	AFLP
CF1606	Penicillium frequentans	BenA sequencing
CF1610	Penicillium rubens	AFLP
CF1630	Penicillium frequentans	AFLP
CF1635	Penicillium rubens	AFLP
CF1670	Penicillium frequentans	AFLP
CF1686	Penicillium brevicompactum	AFLP
CF1715	Penicillium rudallense	BenA sequencing
CF1717	Penicillium crustosum	AFLP
CF1722	Penicillium chrysogenum	AFLP
CF1729	Penicillium brevicompactum	AFLP
CF1750	Penicillium rubens	AFLP
CF1752	Penicillium rubens	AFLP
CF1764	Penicillium polonicum	AFLP
CF1784	Penicillium crustosum	AFLP
CF1792	Penicillium rubens	AFLP
CF1806	Penicillium rubens	AFLP
CF1807	Penicillium citrinum	AFLP
CF1815	Penicillium crustosum	AFLP
CF1818	Penicillium rubens	AFLP
CF1819	Penicillium olsonii	AFLP
CF1821	Penicillium rubens	AFLP
CF1830	Penicillium expansum	AFLP
CF1835	Penicillium rubens	AFLP
CF1837	Penicillium paraherquei	AFLP
CF1840	Penicillium frequentans	BenA sequencing
CF1842	Penicillium glabrum	BenA sequencing
CF1844	Penicillium roqueforti	AFLP
CF1853	Penicillium polonicum	AFLP
CF1854	Penicillium frequentans	AFLP
CF1900	Penicillium olsonii	AFLP
CF1902	Penicillium rubens	AFLP
CF1903	Penicillium roqueforti	AFLP
CF2014	Penicillium crustosum	AFLP
CF2026	Penicillium corylophilum	AFLP
CF2054	Penicillium rubens	AFLP
CF2059	Penicillium rubens	AFLP
CF2066	Penicillium brevicompactum	AFLP
CF2091	Penicillium crustosum	AFLP
CF2094	Penicillium expansum	AFLP
CF2101	Penicillium frequentans	BenA sequencing
CF2116	Penicillium frequentans	AFLP
CF2118	Penicillium olsonii	AFLP
CF2120	Penicillium rubens	AFLP
CF2125	Talaromyces kabodanensis	BenA sequencing
CF2181	Penicillium polonicum	AFLP
CF2187	Talaromyces rugulosus	AFLP
CF2188	Penicillium expansum	AFLP
CF2189	Penicillium rubens	BenA sequencing
CF2192	Penicillium brevicompactum	AFLP
CF2203	Penicillium glabrum	AFLP
CF2207	Penicillium crustosum	AFLP
CF2222	Penicillium rubens	AFLP
CF2227	Penicillium fellutanum	BenA sequencing
CF2229	Penicillium glabrum	AFLP
CF2230	Penicillium expansum	AFLP
CF2231	Penicillium commune	AFLP
CF2246	Penicillium olsonii	AFLP
CF2257	Penicillium crustosum	AFLP
CF2261	Penicillium roqueforti	AFLP
CF2263	Penicillium frequentans	BenA sequencing
CF2265	Penicillium commune	AFLP
CF2275	Penicillium glabrum	AFLP
CF2276	Talaromyces radicus	AFLP
CF2279	Penicillium polonicum	AFLP
CF2330	Penicillium brevicompactum	AFLP
CF2342	Penicillium crustosum	AFLP
CF2343	Penicillium rubens	AFLP
CF2356	Penicillium roqueforti	AFLP
CF2357	Penicillium expansum	AFLP
CF2373	Penicillium roqueforti	AFLP
CF2400	Penicillium sclerotiorum	AFLP
CF2417	Penicillium crustosum	BenA sequencing
CF2426	Penicillium rubens	AFLP
CF2430	Penicillium rubens	AFLP
CF2431	Penicillium spinulosum	AFLP
CF2434	Penicillium glabrum	AFLP
CF2495	Penicillium olsonii	AFLP
CF2516	Penicillium frequentans	AFLP
CF2519	Penicillium rubens	AFLP
CF2526	Penicillium citrinum	AFLP
CF2531	Penicillium olsonii	AFLP
CF2536	Penicillium roqueforti	AFLP
CF2541	Penicillium frequentans	BenA sequencing
CF2542	Penicillium albocoremium	AFLP
CF2564	Penicillium rubens	AFLP
CF2565	Penicillium olsonii	AFLP
CF2569	Penicillium expansum	AFLP
CF2586	Penicillium crustosum	AFLP
CF2593	Penicillium bialowiezense	AFLP
CF2595	Talaromyces scorteus	AFLP
CF2596	Talaromyces scorteus	BenA sequencing
CF2600	Penicillium tulipae	AFLP
CF2603	Talaromyces veerkampii	BenA sequencing
CF2614	Penicillium rubens	AFLP
CF2616	Penicillium rubens	AFLP
CF2648	Penicillium olsonii	AFLP
CF2666	Penicillium roqueforti	AFLP
CF2677	Penicillium frequentans	AFLP
CF2699	Penicillium brevicompactum	AFLP
CF2700	Penicillium brevicompactum	AFLP
CF2701	Penicillium rubens	AFLP
CF2707	Penicillium chrysogenum	AFLP
CF2715	Penicillium frequentans	AFLP
CF2741	Talaromyces amestolkiae	BenA sequencing
CF2745	Penicillium chrysogenum	AFLP
CF2751	Penicillium rubens	AFLP
CF2752	Penicillium chrysogenum	AFLP
CF2754	Penicillium brevicompactum	AFLP
CF2771	Penicillium citreonigrum	AFLP
CF2772	Penicillium citreonigrum	AFLP
CF2773	Penicillium corylophilum	BenA sequencing
CF2780	Penicillium crustosum	AFLP
CF2820	Penicillium crustosum	BenA sequencing
CF2843	Penicillium chrysogenum	AFLP
CF2851	Penicillium brevicompactum	AFLP
CF2862	Penicillium commune	AFLP
CF2874	Penicillium buchwaldii	AFLP
CF2877	Penicillium rubens	AFLP
CF2909	Penicillium ausonanum	BenA sequencing
CF2917	Penicillium frequentans	AFLP
CF2927	Penicillium cyclopium	AFLP
CF2937	Penicillium frequentans	AFLP
CF2939	Penicillium digitatum	AFLP
CF2943	Penicillium glabrum	AFLP
CF2945	Penicillium frequentans	AFLP
CF2964	Penicillium citrinum	AFLP
CF2969	Penicillium chrysogenum	AFLP
CF2991	Penicillium olsonii	AFLP
CF3006	Penicillium crustosum	AFLP
CF3009	Penicillium crustosum	AFLP
CF3010	Penicillium frequentans	AFLP
CF3012	Penicillium allii	AFLP
CF3035	Penicillium decaturense	AFLP
CF3062	Penicillium crustosum	AFLP
CF3068	Penicillium brevicompactum	AFLP
CF3072	Penicillium polonicum	BenA sequencing
CF3073	Penicillium crustosum	AFLP
CF3075	Penicillium crustosum	AFLP
CF3080	Penicillium frequentans	AFLP
CF3092	Penicillium frequentans	AFLP
CF3093	Penicillium frequentans	BenA sequencing
CF3094	Penicillium crustosum	AFLP
CF3095	Penicillium frequentans	AFLP
CF3096	Penicillium chrysogenum	AFLP
CF3102	Penicillium cyclopium	AFLP
CF3116	Penicillium solitum	AFLP
CF3125	Talaromyces radicus	AFLP
CF3127	Penicillium frequentans	AFLP
CF3143	Penicillium citreonigrum	AFLP
CF3171	Penicillium rubens	AFLP
CF3174	Penicillium rubens	AFLP
CF3175	Penicillium rubens	AFLP
CF3177	Penicillium solitum	AFLP
CF3186	Penicillium brevicompactum	AFLP
CF3187	Penicillium brevicompactum	AFLP
CF3193	Penicillium polonicum	AFLP
CF3195	Penicillium chrysogenum	AFLP
CF3202	Penicillium frequentans	AFLP
CF3203	Penicillium longicatenatum	BenA sequencing
CF3204	Penicillium glabrum	AFLP
CF3205	Penicillium brasilianum	AFLP
CF3223	Talaromyces rugulosus	AFLP
CF3234	Penicillium brasilianum	BenA sequencing
CF3244	Penicillium albocoremium	AFLP
CF3271	Penicillium citrinum	AFLP
CF3273	Talaromyces rugulosus	BenA sequencing
CF3274	Penicillium chrysogenum	BenA sequencing
CF3277	Penicillium crustosum	AFLP
CF3282	Penicillium glabrum	AFLP
CF3301	Penicillium brevicompactum	AFLP
CF3307	Penicillium freii	AFLP
CF3318	Penicillium chrysogenum	AFLP
CF3323	Penicillium glabrum	BenA sequencing
CF3331	Penicillium steckii	AFLP
CF3341	Penicillium crustosum	AFLP
CF3348	Penicillium solitum	AFLP
CF3371	Penicillium chrysogenum	AFLP
CF3381	Penicillium chrysogenum	AFLP
CF3428	Penicillium commune	BenA sequencing
CF3429	Penicillium citreonigrum	AFLP
CF3433	Penicillium glabrum	AFLP
CF3439	Penicillium tularense	AFLP
CF3441	Penicillium chrysogenum	BenA sequencing
CF3442	Talaromyces verruculosus	AFLP
CF3445	Penicillium olsonii	AFLP
CF3446	Penicillium cyclopium	BenA sequencing
CF3450	Penicillium glabrum	AFLP
CF3451	Penicillium glabrum	AFLP
CF3479	Penicillium rubens	AFLP
CF3484	Penicillium olsonii	AFLP
CF3491	Talaromyces wortmannii	BenA sequencing
CF3497	Penicillium brevicompactum	AFLP
CF3501	Penicillium digitatum	AFLP
CF3520	Penicillium crustosum	AFLP
CF3523	Penicillium albocoremium	AFLP
CF3528	Penicillium glabrum	AFLP
CF3551	Penicillium citrinum	AFLP
CF3552	Penicillium hispanicum	AFLP
CF3572	Penicillium crustosum	BenA sequencing
CF3573	Penicillium glabrum	AFLP
CF3575	Penicillium chrysogenum	AFLP
CF3596	Penicillium crustosum	AFLP
CF3603	Penicillium glabrum	AFLP
CF3612	Penicillium chrysogenum	AFLP
CF3613	Penicillium chrysogenum	AFLP
CF3638	Penicillium crustosum	AFLP
CF3639	Penicillium glabrum	AFLP
CF3648	Penicillium cosmopolitanum	AFLP
CF3657	Penicillium steckii	AFLP
CF3674	Penicillium glabrum	AFLP
CF3676	Penicillium albocoremium	AFLP
CF3682	Penicillium glabrum	AFLP
CF3684	Penicillium olsonii	AFLP
CF3689	Penicillium crustosum	AFLP
CF3691	Penicillium chrysogenum	BenA sequencing
CF3699	Penicillium sumatrense	AFLP
CF3703	Talaromyces verruculosus	AFLP
CF3704	Talaromyces rugulosus	AFLP
CF3732	Penicillium rubens	AFLP
CF3742	Penicillium glabrum	AFLP
CF3743	Penicillium citrinum	AFLP
CF3759	Penicillium chrysogenum	AFLP
CF3768	Penicillium roqueforti	AFLP
CF3769	Penicillium olsonii	AFLP
CF3795	Penicillium sumatrense	BenA sequencing
CF3800	Talaromyces rugulosus	BenA sequencing
CF3810	Penicillium speluncae	BenA sequencing
CF3816	Penicillium spinulosum	AFLP
CF3818	Penicillium crustosum	BenA sequencing
CF3839	Penicillium glabrum	AFLP
CF3846	Penicillium brevicompactum	AFLP
CF3848	Penicillium brevicompactum	AFLP
CF3854	Penicillium glabrum	AFLP
CF3871	Penicillium spinulosum	AFLP
CF3877	Penicillium glabrum	AFLP
CF3889	Talaromyces stollii	BenA sequencing
CF3896	Penicillium crustosum	AFLP
CF3901	Penicillium crustosum	AFLP
CF3902	Penicillium polonicum	BenA sequencing
CF3934	Penicillium chrysogenum	AFLP
CF3945	Penicillium crustosum	BenA sequencing
CF3978	Penicillium olsonii	AFLP
CF3990	Penicillium crustosum	BenA sequencing
CF3992	Penicillium cyclopium	BenA sequencing
CF3995	Penicillium commune	AFLP
CF3997	Penicillium roseomaculatum	BenA sequencing
CF3998	Penicillium glabrum	AFLP
CF4009	Talaromyces heiheensis	BenA sequencing
CF4018	Penicillium crustosum	AFLP
CF4038	Penicillium polonicum	BenA sequencing
CF4043	Penicillium steckii	BenA sequencing
CF4045	Penicillium frequentans	BenA sequencing
CF4085	Penicillium expansum	AFLP
CF4141	Penicillium crustosum	AFLP
CF4151	Penicillium solitum	AFLP
CF4172	Penicillium crustosum	AFLP
CF4173	Penicillium glabrum	AFLP
CF4180	Penicillium glabrum	AFLP
CF4202	Penicillium crustosum	AFLP
CF4205	Penicillium crustosum	AFLP
CF4208	Penicillium citrinum	AFLP
CF4211	Penicillium olsonii	AFLP
CF4212	Penicillium crustosum	AFLP
CF4227	Penicillium allii	AFLP
CF4235	Penicillium glabrum	AFLP
CF4275	Penicillium brevicompactum	AFLP
CF4281	Penicillium brevicompactum	AFLP
CF4286	Talaromyces subaurantiacus	BenA sequencing
CF4294	Penicillium commune	AFLP
CF4297	Penicillium chrysogenum	AFLP
CF4313	Penicillium glabrum	AFLP
CF4328	Penicillium nordicum	AFLP
CF4351	Penicillium crustosum	AFLP
CF4354	Penicillium corylophilum	AFLP
CF4360	Penicillium polonicum	BenA sequencing
CF4361	Penicillium crocicola	BenA sequencing
CF4366	Talaromyces gaditanus	BenA sequencing
CF4367	Penicillium chrysogenum	AFLP
CF4377	Penicillium chrysogenum	AFLP
CF4395	Penicillium expansum	AFLP
CF4398	Penicillium corylophilum	AFLP
CF4422	Penicillium chrysogenum	AFLP
CF4434	Penicillium chrysogenum	AFLP
CF4438	Penicillium glabrum	AFLP
CF4444	Penicillium brevicompactum	AFLP
CF4445	Penicillium bialowiezense	AFLP
CF4453	Penicillium commune	AFLP
CF4457	Penicillium roqueforti	AFLP
CF4458	Penicillium glabrum	AFLP
CF4464	Penicillium crustosum	AFLP
CF4472	Penicillium oxalicum	AFLP
CF4482	Penicillium glabrum	AFLP
CF4506	Penicillium palitans	AFLP
CF4516	Penicillium crustosum	AFLP
CF4529	Penicillium venetum	AFLP
CF4552	Penicillium chrysogenum	AFLP
CF4554	Penicillium crustosum	AFLP
CF4563	Penicillium citrinum	AFLP
CF4572	Penicillium spinulosum	AFLP
CF4590	Penicillium glabrum	AFLP
CF4605	Penicillium roqueforti	AFLP
CF4628	Penicillium chrysogenum	AFLP
CF4630	Penicillium roqueforti	AFLP
CF4633	Penicillium chrysogenum	AFLP
